# Supplementary material for: Integrative Computational Approach Revealed Crucial Genes Associated With Different Stages of Diabetic Retinopathy
Source: Front Genet. 2020 Nov 12;11:576442. doi: 10.3389/fgene.2020.576442 (PMC7693709; doi:10.3389/fgene.2020.576442)
Supplement: Supplementary file 2 [file Table_2.XLSX]

## Sheet: Sheet1
GO / KEGG pathways	Potential DR candidate genes	Hub genes	Module
Biological Processes	vascular endothelial growth factor production (GO:0010573)	collagen-activated tyrosine kinase receptor signaling pathway (GO:0038063)	vascular endothelial growth factor production (GO:0010573)
(BP)	endothelial cell activation (GO:0042118)	collagen-activated signaling pathway (GO:0038065)	collagen-activated tyrosine kinase receptor signaling pathway (GO:0038063)
	collagen-activated tyrosine kinase receptor signaling pathway (GO:0038063)	regulation of neuroinflammatory response (GO:0150077)	positive regulation of vascular endothelial growth factor receptor signaling pathway (GO:0030949)
	positive regulation of monocyte chemotaxis (GO:0090026)	acute-phase response (GO:0006953)	collagen-activated signaling pathway (GO:0038065)
	positive regulation of vascular endothelial growth factor receptor signaling pathway (GO:0030949)	platelet activation (GO:0030168)	regulation of chemokine biosynthetic process (GO:0045073)
	positive regulation of neuroinflammatory response (GO:0150078)	extracellular matrix organization (GO:0030198)	positive regulation of glial cell proliferation (GO:0060252)
	collagen-activated signaling pathway (GO:0038065)	extracellular structure organization (GO:0043062)	regulation of T cell chemotaxis (GO:0010819)
	regulation of monocyte chemotactic protein-1 production (GO:0071637)	blood coagulation (GO:0007596)	dendritic cell chemotaxis (GO:0002407)
	regulation of chemokine biosynthetic process (GO:0045073)	coagulation (GO:0050817)	positive regulation of T cell cytokine production (GO:0002726)
	regulation of extracellular matrix disassembly (GO:0010715)	hemostasis (GO:0007599)	positive regulation of monocyte chemotaxis (GO:0090026)
	positive regulation of glial cell proliferation (GO:0060252)	regulation of angiogenesis (GO:0045765)	regulation of neuroinflammatory response (GO:0150077)
	regulation of T cell chemotaxis (GO:0010819)	regulation of vasculature development (GO:1901342)	regulation of lymphocyte chemotaxis (GO:1901623)
	retina vasculature development in camera-type eye (GO:0061298)	blood vessel development (GO:0001568)	acute-phase response (GO:0006953)
	positive regulation of mononuclear cell migration (GO:0071677)	positive regulation of cell migration (GO:0030335)	positive regulation of mononuclear cell migration (GO:0071677)
	regulation of monocyte chemotaxis (GO:0090025)	positive regulation of cellular component movement (GO:0051272)	regulation of T cell cytokine production (GO:0002724)
	positive regulation of leukocyte adhesion to vascular endothelial cell (GO:1904996)	cytokine-mediated signaling pathway (GO:0019221)	regulation of glial cell proliferation (GO:0060251)
	positive regulation of T cell cytokine production (GO:0002726)	circulatory system development (GO:0072359)	lipopolysaccharide-mediated signaling pathway (GO:0031663)
	negative regulation of chemokine production (GO:0032682)	enzyme linked receptor protein signaling pathway (GO:0007167)	positive regulation of cytokine biosynthetic process (GO:0042108)
	regulation of neuroinflammatory response (GO:0150077)	response to organonitrogen compound (GO:0010243)	leukocyte cell-cell adhesion (GO:0007159)
	response to hyperoxia (GO:0055093)	response to nitrogen compound (GO:1901698)	protein kinase B signaling (GO:0043491)
	response to lead ion (GO:0010288)	regulation of cell migration (GO:0030334)	cell-substrate junction assembly (GO:0007044)
	regulation of bicellular tight junction assembly (GO:2000810)	response to cytokine (GO:0034097)	regulation of T cell migration (GO:2000404)
	platelet-derived growth factor receptor signaling pathway (GO:0048008)	regulation of cell motility (GO:2000145)	cell-substrate junction organization (GO:0150115)
	collagen fibril organization (GO:0030199)	negative regulation of developmental process (GO:0051093)	positive regulation of epithelial to mesenchymal transition (GO:0010718)
	negative regulation of cytokine-mediated signaling pathway (GO:0001960)	secretion by cell (GO:0032940)	cellular response to amino acid stimulus (GO:0071230)
	regulation of collagen biosynthetic process (GO:0032965)	response to endogenous stimulus (GO:0009719)	regulation of acute inflammatory response (GO:0002673)
	protein kinase B signaling (GO:0043491)	response to oxygen-containing compound (GO:1901700)	collagen fibril organization (GO:0030199)
	positive regulation of collagen biosynthetic process (GO:0032967)	cellular response to organic substance (GO:0071310)	lymphocyte chemotaxis (GO:0048247)
	regulation of lymphocyte chemotaxis (GO:1901623)	cellular response to chemical stimulus (GO:0070887)	positive regulation of T cell mediated immunity (GO:0002711)
	regulation of leukocyte adhesion to vascular endothelial cell (GO:1904994)	cell surface receptor signaling pathway (GO:0007166)	positive regulation of gliogenesis (GO:0014015)
	positive regulation of fibroblast proliferation (GO:0048146)	response to organic substance (GO:0010033)	neutrophil chemotaxis (GO:0030593)
	negative regulation of response to cytokine stimulus (GO:0060761)	response to chemical (GO:0042221)	cellular response to acid chemical (GO:0071229)
	blood coagulation, fibrin clot formation (GO:0072378)	cellular component organization (GO:0016043)	chemokine-mediated signaling pathway (GO:0070098)
	protein activation cascade (GO:0072376)	cellular component organization or biogenesis (GO:0071840)	granulocyte chemotaxis (GO:0071621)
	basement membrane organization (GO:0071711)	developmental process (GO:0032502)	positive regulation of interleukin-8 production (GO:0032757)
	positive regulation of interleukin-2 production (GO:0032743)		positive regulation of cytokine production involved in immune response (GO:0002720)
	regulation of receptor binding (GO:1900120)		neutrophil migration (GO:1990266)
	acute-phase response (GO:0006953)		cellular response to chemokine (GO:1990869)
	regulation of collagen metabolic process (GO:0010712)		negative regulation of cytokine-mediated signaling pathway (GO:0001960)
	regulation of T cell migration (GO:2000404)		regulation of cytokine biosynthetic process (GO:0042035)
	regulation of vascular associated smooth muscle cell proliferation (GO:1904705)		collagen metabolic process (GO:0032963)
	regulation of mononuclear cell migration (GO:0071675)		negative regulation of response to cytokine stimulus (GO:0060761)
	leukocyte cell-cell adhesion (GO:0007159)		positive regulation of leukocyte chemotaxis (GO:0002690)
	regulation of megakaryocyte differentiation (GO:0045652)		response to cadmium ion (GO:0046686)
	positive regulation of interleukin-8 production (GO:0032757)		positive regulation of T cell proliferation (GO:0042102)
	positive regulation of cytokine production involved in immune response (GO:0002720)		positive regulation of tyrosine phosphorylation of STAT protein (GO:0042531)
	regulation of extrinsic apoptotic signaling pathway via death domain receptors (GO:1902041)		positive regulation of chemotaxis (GO:0050921)
	regulation of fibroblast proliferation (GO:0048145)		response to amino acid (GO:0043200)
	regulation of lymphocyte migration (GO:2000401)		negative regulation of angiogenesis (GO:0016525)
	cellular response to chemokine (GO:1990869)		negative regulation of blood vessel morphogenesis (GO:2000181)
	response to chemokine (GO:1990868)		regulation of gliogenesis (GO:0014013)
	artery development (GO:0060840)		regulation of leukocyte chemotaxis (GO:0002688)
	regulation of cytokine-mediated signaling pathway (GO:0001959)		regulation of angiogenesis (GO:0045765)
	cellular response to amino acid stimulus (GO:0071230)		negative regulation of vasculature development (GO:1901343)
	cellular response to hydrogen peroxide (GO:0070301)		extracellular matrix organization (GO:0030198)
	negative regulation of blood vessel morphogenesis (GO:2000181)		response to acid chemical (GO:0001101)
	positive regulation of chemotaxis (GO:0050921)		platelet activation (GO:0030168)
	positive regulation of leukocyte chemotaxis (GO:0002690)		regulation of smooth muscle cell proliferation (GO:0048660)
	positive regulation of gliogenesis (GO:0014015)		positive regulation of lymphocyte proliferation (GO:0050671)
	regulation of angiogenesis (GO:0045765)		positive regulation of mononuclear cell proliferation (GO:0032946)
	neutrophil chemotaxis (GO:0030593)		regulation of vasculature development (GO:1901342)
	regulation of interleukin-8 production (GO:0032677)		positive regulation of angiogenesis (GO:0045766)
	cellular response to acid chemical (GO:0071229)		regulation of response to cytokine stimulus (GO:0060759)
	chemokine-mediated signaling pathway (GO:0070098)		positive regulation of cell migration (GO:0030335)
	positive regulation of NIK/NF-kappaB signaling (GO:1901224)		regulation of insulin secretion (GO:0050796)
	extracellular matrix organization (GO:0030198)		positive regulation of peptidyl-tyrosine phosphorylation (GO:0050731)
	granulocyte chemotaxis (GO:0071621)		positive regulation of T cell activation (GO:0050870)
	regulation of vasculature development (GO:1901342)		multi-multicellular organism process (GO:0044706)
	regulation of cytokine production involved in immune response (GO:0002718)		regulation of peptide hormone secretion (GO:0090276)
	leukocyte chemotaxis (GO:0030595)		regulation of lymphocyte proliferation (GO:0050670)
	regulation of chemokine production (GO:0032642)		regulation of mononuclear cell proliferation (GO:0032944)
	neutrophil migration (GO:1990266)		response to virus (GO:0009615)
	transcription initiation from RNA polymerase II promoter (GO:0006367)		positive regulation of leukocyte cell-cell adhesion (GO:1903039)
	response to fatty acid (GO:0070542)		angiogenesis (GO:0001525)
	negative regulation of protein secretion (GO:0050709)		regulation of peptidyl-tyrosine phosphorylation (GO:0050730)
	platelet degranulation (GO:0002576)		inflammatory response (GO:0006954)
	cellular response to reactive oxygen species (GO:0034614)		regulation of calcium ion transport (GO:0051924)
	negative regulation of peptide secretion (GO:0002792)		positive regulation of cell adhesion (GO:0045785)
	integrin-mediated signaling pathway (GO:0007229)		cytokine-mediated signaling pathway (GO:0019221)
	positive regulation of T cell proliferation (GO:0042102)		positive regulation of cell-cell adhesion (GO:0022409)
	positive regulation of reactive oxygen species metabolic process (GO:2000379)		positive regulation of ion transport (GO:0043270)
	response to acid chemical (GO:0001101)		regulation of protein secretion (GO:0050708)
	positive regulation of production of molecular mediator of immune response (GO:0002702)		regulation of ERK1 and ERK2 cascade (GO:0070372)
	positive regulation of lymphocyte proliferation (GO:0050671)		blood coagulation (GO:0007596)
	regulation of cytokine secretion (GO:0050707)		hemostasis (GO:0007599)
	positive regulation of mononuclear cell proliferation (GO:0032946)		blood vessel morphogenesis (GO:0048514)
	positive regulation of cell migration (GO:0030335)		regulation of cellular component movement (GO:0051270)
	negative regulation of extrinsic apoptotic signaling pathway (GO:2001237)		regulation of cell adhesion (GO:0030155)
	positive regulation of leukocyte migration (GO:0002687)		positive regulation of neurogenesis (GO:0050769)
	positive regulation of inflammatory response (GO:0050729)		cellular response to lipid (GO:0071396)
	regulation of NIK/NF-kappaB signaling (GO:1901222)		cellular response to growth factor stimulus (GO:0071363)
	positive regulation of leukocyte proliferation (GO:0070665)		response to organonitrogen compound (GO:0010243)
	regulation of chemotaxis (GO:0050920)		cell-cell adhesion (GO:0098609)
	DNA-templated transcription, initiation (GO:0006352)		cellular response to cytokine stimulus (GO:0071345)
	cellular response to transforming growth factor beta stimulus (GO:0071560)		response to growth factor (GO:0070848)
	regulation of epithelial cell differentiation (GO:0030856)		cellular response to oxygen-containing compound (GO:1901701)
	blood vessel development (GO:0001568)		positive regulation of MAPK cascade (GO:0043410)
	positive regulation of leukocyte cell-cell adhesion (GO:1903039)		response to nitrogen compound (GO:1901698)
	response to reactive oxygen species (GO:0000302)		regulation of inflammatory response (GO:0050727)
	response to transforming growth factor beta (GO:0071559)		localization of cell (GO:0051674)
	positive regulation of lipid metabolic process (GO:0045834)		cell motility (GO:0048870)
	vasculature development (GO:0001944)		positive regulation of nervous system development (GO:0051962)
	epithelial cell development (GO:0002064)		positive regulation of cell development (GO:0010720)
	connective tissue development (GO:0061448)		regulation of ion transport (GO:0043269)
	leukocyte migration (GO:0050900)		negative regulation of cell differentiation (GO:0045596)
	regulation of cell-substrate adhesion (GO:0010810)		regulation of MAPK cascade (GO:0043408)
	regulation of leukocyte migration (GO:0002685)		circulatory system development (GO:0072359)
	regulation of insulin secretion (GO:0050796)		response to organic cyclic compound (GO:0014070)
	regulation of myeloid cell differentiation (GO:0045637)		cell activation (GO:0001775)
	regulation of ERK1 and ERK2 cascade (GO:0070372)		positive regulation of cell population proliferation (GO:0008284)
	regulation of epithelial cell proliferation (GO:0050678)		locomotion (GO:0040011)
	regulation of cell junction assembly (GO:1901888)		regulation of protein transport (GO:0051223)
	response to interleukin-1 (GO:0070555)		response to lipid (GO:0033993)
	regulation of leukocyte cell-cell adhesion (GO:1903037)		regulation of secretion by cell (GO:1903530)
	positive regulation of T cell activation (GO:0050870)		regulation of establishment of protein localization (GO:0070201)
	positive regulation of cell activation (GO:0050867)		regulation of peptide transport (GO:0090087)
	regulation of cysteine-type endopeptidase activity involved in apoptotic process (GO:0043281)		response to oxygen-containing compound (GO:1901700)
	cellular response to lipid (GO:0071396)		negative regulation of apoptotic process (GO:0043066)
	regulation of peptide hormone secretion (GO:0090276)		positive regulation of phosphorylation (GO:0042327)
	regulation of cell adhesion (GO:0030155)		regulation of protein phosphorylation (GO:0001932)
	regulation of cell migration (GO:0030334)		negative regulation of programmed cell death (GO:0043069)
	regulation of lymphocyte proliferation (GO:0050670)		positive regulation of phosphorus metabolic process (GO:0010562)
	regulation of cell motility (GO:2000145)		positive regulation of phosphate metabolic process (GO:0045937)
	response to lipid (GO:0033993)		cellular response to organic substance (GO:0071310)
	regulation of mononuclear cell proliferation (GO:0032944)		secretion by cell (GO:0032940)
	regulation of peptidase activity (GO:0052547)		movement of cell or subcellular component (GO:0006928)
	negative regulation of apoptotic signaling pathway (GO:2001234)		regulation of response to external stimulus (GO:0032101)
	cytokine-mediated signaling pathway (GO:0019221)		regulation of phosphorylation (GO:0042325)
	response to growth factor (GO:0070848)		export from cell (GO:0140352)
	response to organic cyclic compound (GO:0014070)		positive regulation of protein modification process (GO:0031401)
	transcription by RNA polymerase II (GO:0006366)		regulation of multicellular organismal development (GO:2000026)
	regulation of leukocyte proliferation (GO:0070663)		secretion (GO:0046903)
	cellular response to oxidative stress (GO:0034599)		cell surface receptor signaling pathway (GO:0007166)
	regulation of cysteine-type endopeptidase activity (GO:2000116)		regulation of phosphate metabolic process (GO:0019220)
	regulation of cell-cell adhesion (GO:0022407)		regulation of phosphorus metabolic process (GO:0051174)
	cellular response to growth factor stimulus (GO:0071363)		cellular response to endogenous stimulus (GO:0071495)
	regulation of I-kappaB kinase/NF-kappaB signaling (GO:0043122)		positive regulation of cellular protein metabolic process (GO:0032270)
	inflammatory response (GO:0006954)		regulation of protein modification process (GO:0031399)
	response to oxidative stress (GO:0006979)		response to external biotic stimulus (GO:0043207)
	response to cytokine (GO:0034097)		regulation of cell population proliferation (GO:0042127)
	regulation of T cell activation (GO:0050863)		cellular response to chemical stimulus (GO:0070887)
	regulation of hemopoiesis (GO:1903706)		positive regulation of protein metabolic process (GO:0051247)
	cellular response to cytokine stimulus (GO:0071345)		response to organic substance (GO:0010033)
	cellular response to external stimulus (GO:0071496)		regulation of transport (GO:0051049)
	positive regulation of leukocyte activation (GO:0002696)		regulation of cell differentiation (GO:0045595)
	transcription, DNA-templated (GO:0006351)		positive regulation of signal transduction (GO:0009967)
	nucleic acid-templated transcription (GO:0097659)		regulation of intracellular signal transduction (GO:1902531)
	regulation of endopeptidase activity (GO:0052548)		positive regulation of molecular function (GO:0044093)
	RNA biosynthetic process (GO:0032774)		positive regulation of cell communication (GO:0010647)
	cell junction organization (GO:0034330)		immune response (GO:0006955)
	positive regulation of programmed cell death (GO:0043068)		regulation of cellular protein metabolic process (GO:0032268)
	regulation of cell activation (GO:0050865)		regulation of protein metabolic process (GO:0051246)
	positive regulation of defense response (GO:0031349)		response to stress (GO:0006950)
	eye development (GO:0001654)		response to chemical (GO:0042221)
	transmembrane receptor protein tyrosine kinase signaling pathway (GO:0007169)		positive regulation of nitrogen compound metabolic process (GO:0051173)
	positive regulation of lymphocyte activation (GO:0051251)		positive regulation of cellular metabolic process (GO:0031325)
	visual system development (GO:0150063)		positive regulation of macromolecule metabolic process (GO:0010604)
	response to oxygen levels (GO:0070482)		signal transduction (GO:0007165)
	regulation of protein secretion (GO:0050708)		negative regulation of cellular process (GO:0048523)
	response to inorganic substance (GO:0010035)		negative regulation of biological process (GO:0048519)
	positive regulation of MAPK cascade (GO:0043410)		cellular component organization or biogenesis (GO:0071840)
	regulation of inflammatory response (GO:0050727)		multicellular organismal process (GO:0032501)
	positive regulation of cell cycle (GO:0045787)
	positive regulation of cell death (GO:0010942)
	cell migration (GO:0016477)
	regulation of MAPK cascade (GO:0043408)
	regulation of apoptotic signaling pathway (GO:2001233)
	regulation of proteolysis (GO:0030162)
	supramolecular fiber organization (GO:0097435)
	regulation of peptide secretion (GO:0002791)
	regulation of cell population proliferation (GO:0042127)
	response to organonitrogen compound (GO:0010243)
	localization of cell (GO:0051674)
	axon development (GO:0061564)
	regulation of programmed cell death (GO:0043067)
	negative regulation of transcription by RNA polymerase II (GO:0000122)
	movement of cell or subcellular component (GO:0006928)
	regulation of leukocyte activation (GO:0002694)
	response to oxygen-containing compound (GO:1901700)
	regulation of lymphocyte activation (GO:0051249)
	response to endogenous stimulus (GO:0009719)
	positive regulation of protein kinase activity (GO:0045860)
	response to nitrogen compound (GO:1901698)
	response to hormone (GO:0009725)
	positive regulation of cell differentiation (GO:0045597)
	regulation of apoptotic process (GO:0042981)
	enzyme linked receptor protein signaling pathway (GO:0007167)
	positive regulation of protein phosphorylation (GO:0001934)
	cellular response to organic substance (GO:0071310)
	positive regulation of cell development (GO:0010720)
	cell adhesion (GO:0007155)
	cell morphogenesis involved in differentiation (GO:0000904)
	biological adhesion (GO:0022610)
	regulation of cell death (GO:0010941)
	cellular response to endogenous stimulus (GO:0071495)
	positive regulation of phosphorus metabolic process (GO:0010562)
	positive regulation of phosphate metabolic process (GO:0045937)
	regulation of protein phosphorylation (GO:0001932)
	cell activation (GO:0001775)
	secretion by cell (GO:0032940)
	regulation of cell differentiation (GO:0045595)
	exocytosis (GO:0006887)
	regulated exocytosis (GO:0045055)
	positive regulation of phosphorylation (GO:0042327)
	positive regulation of kinase activity (GO:0033674)
	export from cell (GO:0140352)
	positive regulation of intracellular signal transduction (GO:1902533)
	neuron development (GO:0048666)
	negative regulation of signal transduction (GO:0009968)
	cell surface receptor signaling pathway (GO:0007166)
	response to external stimulus (GO:0009605)
	response to biotic stimulus (GO:0009607)
	nucleobase-containing compound biosynthetic process (GO:0034654)
	positive regulation of protein modification process (GO:0031401)
	negative regulation of RNA metabolic process (GO:0051253)
	negative regulation of response to stimulus (GO:0048585)
	negative regulation of nucleobase-containing compound metabolic process (GO:0045934)
	negative regulation of nucleic acid-templated transcription (GO:1903507)
	response to organic substance (GO:0010033)
	negative regulation of RNA biosynthetic process (GO:1902679)
	response to abiotic stimulus (GO:0009628)
	regulation of response to stress (GO:0080134)
	regulation of hydrolase activity (GO:0051336)
	positive regulation of signal transduction (GO:0009967)
	negative regulation of cellular macromolecule biosynthetic process (GO:2000113)
	positive regulation of transport (GO:0051050)
	regulation of neurogenesis (GO:0050767)
	aromatic compound biosynthetic process (GO:0019438)
	negative regulation of biosynthetic process (GO:0009890)
	regulation of cell development (GO:0060284)
	positive regulation of immune system process (GO:0002684)
	positive regulation of cellular component organization (GO:0051130)
	regulation of defense response (GO:0031347)
	regulation of immune system process (GO:0002682)
	negative regulation of gene expression (GO:0010629)
	regulation of protein modification process (GO:0031399)
	positive regulation of response to stimulus (GO:0048584)
	central nervous system development (GO:0007417)
	immune response (GO:0006955)
	immune system process (GO:0002376)
	response to stress (GO:0006950)
	positive regulation of cellular protein metabolic process (GO:0032270)
	positive regulation of biosynthetic process (GO:0009891)
	organic cyclic compound biosynthetic process (GO:1901362)
	positive regulation of macromolecule biosynthetic process (GO:0010557)
	positive regulation of nucleic acid-templated transcription (GO:1903508)
	positive regulation of RNA biosynthetic process (GO:1902680)
	cell differentiation (GO:0030154)
	negative regulation of protein metabolic process (GO:0051248)
	negative regulation of macromolecule metabolic process (GO:0010605)
	positive regulation of protein metabolic process (GO:0051247)
	negative regulation of cellular metabolic process (GO:0031324)
	positive regulation of RNA metabolic process (GO:0051254)
	regulation of signal transduction (GO:0009966)
	homeostatic process (GO:0042592)
	macromolecule biosynthetic process (GO:0009059)
	negative regulation of metabolic process (GO:0009892)
	regulation of catalytic activity (GO:0050790)
	positive regulation of cellular metabolic process (GO:0031325)
	positive regulation of molecular function (GO:0044093)
	regulation of cell communication (GO:0010646)
	regulation of signaling (GO:0023051)
	regulation of RNA metabolic process (GO:0051252)
	signal transduction (GO:0007165)
	regulation of macromolecule biosynthetic process (GO:0010556)
	regulation of nucleobase-containing compound metabolic process (GO:0019219)
	regulation of biosynthetic process (GO:0009889)
	regulation of nitrogen compound metabolic process (GO:0051171)
	regulation of gene expression (GO:0010468)
	positive regulation of cellular process (GO:0048522)
	signaling (GO:0023052)
	regulation of biological quality (GO:0065008)
	regulation of cellular metabolic process (GO:0031323)
	regulation of macromolecule metabolic process (GO:0060255)
	positive regulation of biological process (GO:0048518)
	cellular component organization or biogenesis (GO:0071840)
	response to stimulus (GO:0050896)
	regulation of metabolic process (GO:0019222)
	regulation of cellular process (GO:0050794)
	regulation of biological process (GO:0050789)
	biological regulation (GO:0065007)
	cellular process (GO:0009987)
Molecular Function	platelet-derived growth factor binding (GO:0048407)	platelet-derived growth factor binding (GO:0048407)	extracellular matrix structural constituent conferring tensile strength (GO:0030020)
(MF)	extracellular matrix structural constituent conferring tensile strength (GO:0030020)	extracellular matrix structural constituent conferring tensile strength (GO:0030020)	collagen binding (GO:0005518)
	collagen binding (GO:0005518)	collagen binding (GO:0005518)	extracellular matrix structural constituent (GO:0005201)
	extracellular matrix structural constituent (GO:0005201)	extracellular matrix structural constituent (GO:0005201)	cytokine receptor binding (GO:0005126)
	growth factor binding (GO:0019838)	structural molecule activity (GO:0005198)	cytokine activity (GO:0005125)
	growth factor receptor binding (GO:0070851)		structural molecule activity (GO:0005198)
	protease binding (GO:0002020)		platelet-derived growth factor binding (GO:0048407)
	cytokine receptor binding (GO:0005126)
	DNA-binding transcription activator activity, RNA polymerase II-specific (GO:0001228)
	DNA-binding transcription activator activity (GO:0001216)
	structural molecule activity (GO:0005198)
	signaling receptor binding (GO:0005102)
	regulatory region nucleic acid binding (GO:0001067)
	protein-containing complex binding (GO:0044877)
	identical protein binding (GO:0042802)
	molecular function regulator (GO:0098772)
	protein binding (GO:0005515)
KEGG pathways	hsa05200:Pathways in cancer	hsa04512:ECM-receptor interaction	hsa04512:ECM-receptor interaction
	hsa04151:PI3K-Akt signaling pathway	hsa04151:PI3K-Akt signaling pathway	hsa04151:PI3K-Akt signaling pathway
	hsa04512:ECM-receptor interaction	hsa05200:Pathways in cancer	hsa04510:Focal adhesion
	hsa04510:Focal adhesion		hsa04668:TNF signaling pathway
