# Supplementary material for: Integrative Computational Approach Revealed Crucial Genes Associated With Different Stages of Diabetic Retinopathy
Source: Front Genet. 2020 Nov 12;11:576442. doi: 10.3389/fgene.2020.576442 (PMC7693709; doi:10.3389/fgene.2020.576442)
Supplement: Supplementary file 3 [file Table_3.XLSX]

## Sheet: Sheet1
GO / KEGG pathways	FN1	IL6	COL1A2	COL4A1	COL4A2	SPARC	MMP9	NR1H4	ROCK2	HTATIP2	UHRF1	NTM	MAPT	FAM69C	FHOD3	IGSF21
Biological Processes (BP)	nervous system development	positive regulation of cell population proliferation	extracellular matrix organization	extracellular matrix organization	extracellular matrix organization	platelet degranulation	negative regulation of epithelial cell differentiation involved in kidney development	positive regulation of phosphatidic acid biosynthetic process	response to ischemia	angiogenesis	maintenance of DNA methylation	cell adhesion	negative regulation of tubulin deacetylation	_	sarcomere organization	heterophilic cell-cell adhesion via plasma membrane cell adhesion molecules
	platelet aggregation	positive regulation of cell population proliferation	blood coagulation	angiogenesis	angiogenesis	receptor-mediated endocytosis	response to amyloid-beta	positive regulation of transcription by RNA polymerase II	response to angiotensin	oxidation-reduction process	protein ubiquitination	neuron recognition	axon development		actin filament network formation	homophilic cell adhesion via plasma membrane adhesion molecules
	blood coagulation, fibrin clot formation	regulation of astrocyte activation	cytokine-mediated signaling pathway	cellular response to amino acid stimulus	cellular response to transforming growth factor beta stimulus	extracellular matrix organization	regulation of neuroinflammatory response	bile acid signaling pathway	positive regulation of amyloid precursor protein catabolic process	cell differentiation	histone monoubiquitination		cellular response to nerve growth factor stimulus		actin filament organization	synapse maturation
	cell-substrate junction assembly	positive regulation of tumor necrosis factor secretion	platelet activation	collagen-activated tyrosine kinase receptor signaling pathway	collagen-activated tyrosine kinase receptor signaling pathway	response to lead ion	positive regulation of cell migration	cholesterol homeostasis	regulation of angiotensin-activated signaling pathway	apoptotic process	negative regulation of transcription by RNA polymerase II		cell-cell signaling		negative regulation of actin filament polymerization
	cell-matrix adhesion	positive regulation of leukocyte adhesion to vascular endothelial cell	regulation of immune response	epithelial cell differentiation	negative regulation of angiogenesis	response to L-ascorbic acid	proteolysis	cell differentiation	negative regulation of nitric oxide biosynthetic process	regulation of transcription by RNA polymerase II	chromatin organization		internal protein amino acid acetylation
	regulation of cell shape	positive regulation of tyrosine phosphorylation of STAT protein	leukocyte migration	blood vessel morphogenesis		response to cytokine	positive regulation of protein phosphorylation	lipid homeostasis	regulation of blood vessel diameter	protein autophosphorylation	DNA repair		response to lead ion
	angiogenesis	positive regulation of cell population proliferation	cellular response to amino acid stimulus	branching involved in blood vessel morphogenesis		response to calcium ion	positive regulation of epidermal growth factor receptor signaling pathway	negative regulation of inflammatory response	regulation of cellular response to hypoxia	regulation of angiogenesis	cell cycle		rRNA metabolic process
	acute-phase response	negative regulation of primary miRNA processing	collagen metabolic process	retinal blood vessel morphogenesis		regulation of cell population proliferation	positive regulation of DNA binding	positive regulation of transcription by RNA polymerase II	positive regulation of connective tissue replacement		positive regulation of cellular protein metabolic process		regulation of calcium-mediated signaling
	cell adhesion	maintenance of blood-brain barrier	Rho protein signal transduction	basement membrane organization		cellular response to growth factor stimulus	extracellular matrix organization	lipid metabolic process	positive regulation of MAPK cascade		regulation of epithelial cell proliferation		regulation of chromosome organization
	platelet degranulation	interleukin-6-mediated signaling pathway	transforming growth factor beta receptor signaling pathway			response to lipopolysaccharide	collagen catabolic process	negative regulation of transcription by RNA polymerase II	positive regulation of gene expression		positive regulation of transcription by RNA polymerase II		regulation of synaptic plasticity
	extracellular matrix organization	positive regulation of receptor signaling pathway via STAT	regulation of blood pressure			response to peptide hormone	neutrophil degranulation	interleukin-17 production	response to transforming growth factor beta		positive regulation of DNA topoisomerase (ATP-hydrolyzing) activity		regulation of microtubule cytoskeleton organization
	cellular protein metabolic process	regulation of neuroinflammatory response	collagen fibril organization			regulation of synapse organization	cytokine-mediated signaling pathway	negative regulation of I-kappaB kinase/NF-kappaB signaling	peptidyl-serine phosphorylation				negative regulation of gene expression
	cytokine-mediated signaling pathway	positive regulation of tyrosine phosphorylation of STAT protein	blood vessel development			response to cAMP	extracellular matrix disassembly	cellular triglyceride homeostasis	cellular response to acetylcholine				cellular response to reactive oxygen species
	post-translational protein modification	positive regulation of tumor necrosis factor biosynthetic process				negative regulation of angiogenesis	extracellular matrix organization	negative regulation of tumor necrosis factor secretion	positive regulation of fibroblast growth factor production				microtubule cytoskeleton organization
	leukocyte migration	positive regulation of cytokine production involved in inflammatory response				positive regulation of endothelial cell migration	positive regulation of vascular associated smooth muscle cell proliferation	negative regulation of interferon-gamma production	negative regulation of gene expression				regulation of long-term synaptic depression
	positive regulation of axon extension	positive regulation of glial cell proliferation				negative regulation of endothelial cell proliferation	cellular response to reactive oxygen species	toll-like receptor 4 signaling pathway	regulation of protein metabolic process				central nervous system neuron development
	calcium-independent cell-matrix adhesion	positive regulation of neuroinflammatory response					cellular response to cadmium ion	regulation of insulin secretion involved in cellular response to glucose stimulus	peptidyl-threonine phosphorylation				microtubule polymerization
	cell-matrix adhesion	positive regulation of interleukin-10 production					negative regulation of cation channel activity	regulation of transcription, DNA-templated	mRNA destabilization				positive regulation of neuron death
	peptide cross-linking	positive regulation of interleukin-8 production					positive regulation of receptor binding	immune system process	Rho protein signal transduction				activation of cysteine-type endopeptidase activity involved in apoptotic process
	integrin-mediated signaling pathway	neuron cellular homeostasis					positive regulation of release of cytochrome c from mitochondria	inflammatory response	regulation of cell junction assembly				positive regulation of protein localization to synapse
	substrate adhesion-dependent cell spreading	positive regulation of DNA-binding transcription factor activity						Notch signaling pathway	protein phosphorylation				positive regulation of diacylglycerol kinase activity
	inositol phosphate-mediated signaling	regulation of microglial cell activation						negative regulation of tumor necrosis factor-mediated signaling pathway	regulation of focal adhesion assembly				negative regulation of establishment of protein localization to mitochondrion
	positive regulation of peptidase activity	positive regulation of production of miRNAs involved in gene silencing by miRNA						intracellular receptor signaling pathway	regulation of actin cytoskeleton organization				axonal transport of mitochondrion
	positive regulation of gene expression	positive regulation of gene expression						negative regulation of interleukin-1 production	regulation of cell motility				astrocyte activation
	positive regulation of cell population proliferation	negative regulation of neurogenesis						negative regulation of interleukin-2 production	regulation of cell adhesion				microglial cell activation
	positive regulation of substrate-dependent cell migration, cell attachment to substrate	positive regulation of extracellular matrix disassembly						glucose homeostasis	negative regulation of angiogenesis				negative regulation of kinase activity
	regulation of ERK1 and ERK2 cascade	positive regulation of interleukin-1 beta production						cholesterol homeostasis	Rho protein signal transduction				synapse organization
	negative regulation of transforming growth factor-beta secretion	positive regulation of interleukin-10 production						negative regulation of I-kappaB kinase/NF-kappaB signaling	regulation of actin cytoskeleton organization				cytoplasmic microtubule organization
	positive regulation of fibroblast proliferation	positive regulation of interleukin-8 production						triglyceride homeostasis	intracellular signal transduction				positive regulation of superoxide anion generation
	regulation of protein phosphorylation	positive regulation of interleukin-17 production						negative regulation of monocyte chemotactic protein-1 production	phosphorylation				positive regulation of microtubule polymerization
	integrin activation	positive regulation of vascular endothelial growth factor production						cell-cell junction assembly	G protein-coupled receptor signaling pathway				microtubule cytoskeleton organization
		regulation of insulin secretion						negative regulation of NF-kappaB transcription factor activity	vascular endothelial growth factor receptor signaling pathway				regulation of microtubule polymerization or depolymerization
		regulation of glucagon secretion						negative regulation of interferon-gamma production	positive regulation of cell migration				protein homooligomerization
		vascular endothelial growth factor production						negative regulation of interleukin-6 production	regulation of establishment of endothelial barrier
		glucose homeostasis						toll-like receptor 9 signaling pathway	protein localization to plasma membrane
		T follicular helper cell differentiation						positive regulation of insulin receptor signaling pathway	positive regulation of gene expression
		germinal center B cell differentiation						negative regulation of inflammatory response	positive regulation of endothelial cell migration
		hepatocyte proliferation						cellular response to organonitrogen compound	I-kappaB kinase/NF-kappaB signaling
		interleukin-21 production						regulation of cholesterol metabolic process	positive regulation of protein phosphorylation
		immunoglobulin production						positive regulation of glutamate metabolic process
		immune response
		negative regulation of cell population proliferation
		positive regulation of peptidyl-tyrosine phosphorylation
		positive regulation of transcription by RNA polymerase II
		positive regulation of MAPK cascade
		positive regulation of peptidyl-serine phosphorylation
		cellular response to lipopolysaccharide
		cellular protein metabolic process
		cytokine-mediated signaling pathway
		post-translational protein modification
		interleukin-6-mediated signaling pathway
		cytokine-mediated signaling pathway
		positive regulation of chemokine production
		negative regulation of collagen biosynthetic process
		positive regulation of transcription, DNA-templated
		positive regulation of NF-kappaB transcription factor activity
		positive regulation of leukocyte chemotaxis
		positive regulation of cell population proliferation
		negative regulation of lipid storage
		platelet activation
		neuron projection development
		response to peptidoglycan
		positive regulation of chemokine production
		negative regulation of fat cell differentiation
		monocyte chemotaxis
		inflammatory response
		regulation of vascular endothelial growth factor production
		positive regulation of T cell proliferation
		positive regulation of tyrosine phosphorylation of STAT protein
		positive regulation of MAPK cascade
		regulation of angiogenesis
		positive regulation of transcription by RNA polymerase II
		positive regulation of receptor signaling pathway via JAK-STAT
		positive regulation of translation
		negative regulation of chemokine biosynthetic process
Molecular Functions (MF)	protein binding	cytokine activity	extracellular matrix structural constituent	extracellular matrix structural constituent	extracellular matrix structural constituent	collagen binding	endopeptidase activity	RNA polymerase II transcription regulatory region sequence-specific DNA binding	Rho-dependent protein serine/threonine kinase activity	oxidoreductase activity	ubiquitin protein ligase activity	protein binding	DNA binding	_	actin filament binding
	signaling receptor binding	interleukin-6 receptor binding	metal ion binding	platelet-derived growth factor binding	protein binding	calcium ion binding	protein binding	nuclear receptor activity	protein serine/threonine kinase activity	transcription coactivator activity	histone binding		microtubule binding		protein binding
	integrin binding	growth factor activity	platelet-derived growth factor binding	protein binding	extracellular matrix structural constituent conferring tensile strength	extracellular matrix binding	metallopeptidase activity	bile acid receptor activity	GTP-Rho binding	protein serine/threonine kinase activity	methylated histone binding		actin binding
	proteoglycan binding	protein binding	protein binding	extracellular matrix structural constituent conferring tensile strength	collagen-activated tyrosine kinase receptor signaling pathway	metal ion binding	peptidase activity	DNA-binding transcription factor activity, RNA polymerase II-specific	protein binding	protein binding	zinc ion binding		phosphatidylinositol bisphosphate binding
	heparin binding		SMAD binding			protein binding	hydrolase activity	RNA polymerase II cis-regulatory region sequence-specific DNA binding	protein kinase activity		ubiquitin-protein transferase activity		RNA binding
	peptidase activator activity		extracellular matrix structural constituent conferring tensile strength			extracellular matrix structural constituent	zinc ion binding	protein binding	ATP binding		hemi-methylated DNA-binding		chaperone binding
	extracellular matrix structural constituent		protease binding				collagen binding	zinc ion binding	transferase activity		methyl-CpG binding		protein kinase binding
	protease binding		extracellular matrix structural constituent					metal ion binding	metal ion binding		protein binding		protein-macromolecule adaptor activity
	disordered domain specific binding							retinoid X receptor binding	kinase activity		metal ion binding		phosphatidylinositol binding
	protein C-terminus binding							chenodeoxycholic acid binding	RNA binding		transferase activity		protein binding
	signaling receptor binding							transcription regulatory region sequence-specific DNA binding			ubiquitin protein ligase activity		enzyme binding
	chaperone binding										cis-regulatory region sequence-specific DNA binding		actin binding
	collagen binding												protein phosphatase 2A binding
													tubulin binding
													apolipoprotein binding
													SH3 domain binding
KEGG pathways	ECM-receptor interaction	Cytokine-cytokine receptor interaction	ECM-receptor interaction	ECM-receptor interaction	ECM-receptor interaction		IL-17 signaling pathway	Bile secretion	Axon guidance				Alzheimer disease	_
	Regulation of actin cytoskeleton	C-type lectin receptor signaling pathway	AGE-RAGE signaling pathway in diabetic complications	PI3K-Akt signaling pathway	PI3K-Akt signaling pathway		TNF signaling pathway		Tight junction				MAPK signaling pathway
	Parkinson disease	JAK-STAT signaling pathway	PI3K-Akt signaling pathway	Focal adhesion	Focal adhesion		Leukocyte transendothelial migration		Leukocyte transendothelial migration				Parkinson disease
	Rap1 signaling pathway	Th17 cell differentiation	Focal adhesion	AGE-RAGE signaling pathway in diabetic complications	AGE-RAGE signaling pathway in diabetic complications				Wnt signaling pathway
	PI3K-Akt signaling pathway	Intestinal immune network for IgA production	Platelet activation	Protein digestion and absorption	Protein digestion and absorption				cGMP-PKG signaling pathway
	Focal adhesion	EGFR tyrosine kinase inhibitor resistance	Protein digestion and absorption						cAMP signaling pathway
	NOD-like receptor signaling pathway	HIF-1 signaling pathway							Chemokine signaling pathway
	AGE-RAGE signaling pathway in diabetic complications	PI3K-Akt signaling pathway							Sphingolipid signaling pathway
	Cytokine-cytokine receptor interaction	Cytosolic DNA-sensing pathway							Vascular smooth muscle contraction
		IL-17 signaling pathway							Focal adhesion
		Insulin resistance							Platelet activation
		TNF signaling pathway							Regulation of actin cytoskeleton
